# Supplementary material for: The Lattice Mismatch-Driven Photochemical Self-Assembly of Supported Heterostructures for Stable and Enhanced Electrocatalytic Carbon Dioxide Reduction Reaction
Source: Molecules. 2024 Nov 25;29(23):5560. doi: 10.3390/molecules29235560 (PMC11643941; doi:10.3390/molecules29235560)
Supplement: Supplementary file 1 [file molecules-29-05560-s001.zip]

Archive with 1 entries (1 files):
- molecules-3315876-supplementary.pdf
